# Supplementary material for: Molecular Mapping of Quantitative Trait Loci for Fusarium Head Blight Resistance in the Brazilian Spring Wheat Cultivar “Surpresa”
Source: Front Plant Sci. 2022 Jan 24;12:778472. doi: 10.3389/fpls.2021.778472 (PMC8818699; doi:10.3389/fpls.2021.778472)
Supplement: Supplementary file 3 [file Table_2.XLSX]

## Sheet: Sheet1
Supplementary Table 2 Comparison of QTL for FHB resistance detected in the present study with those previously identified on the same chromosomes or genomic regions
Reference*	Chr.	Source (accession)	Type of FHB resistance	Confidence interval (marker)/Target	Left physical position (bp)	Right physical position (bp)	Left genetic position (cM)	Right genetic position (cM)	LOD (or P- value)	PVE or R2(%)	Population	No. of lines	DOI:
Poudel et al., 2021	5A	Surpresa	II	S5A_419786980 – S5A_533294156	419786980	533294156	74	140	4.48	11	F7RIL(Surpresa(moderately resistant)/Wheaton (suscetible)	187
Buerstmayr et al., 2002	5A	CM-82036	II	GWM293 - GWM156	104224891	450158865	51.172	78.471	5.9	10.9	DH (CM-82036 (resistant) /Remus(susceptible))	364	10.1007/s001220200009
Gervais et al., 2003	5A	Renan	II	GWM639 - GWM271 (IWB12416)	530297015	556182641	82.568	154.339	8.9	19.2	F7RIL (Renan (resistant)/Recital (susceptible))	194	10.1007/s00122-002-1160-5
Buerstmayr et al., 2003	5A	CM-82036	II	GWM293 - GWM156	104224891	450158865	51.172	78.471	20.5	23.2	DH (CM-82036/Remus)	361	10.1007/s00122-003-1272-6
Steiner et al., 2004	5A	Frontana	II	GWM129 - BARC197	205213423	492893739	53.515	89.059	3.5	8.8	DH (Frontana (partially resistant) /Remus (susceptible))	210	10.1007/s00122-004-1620-1
Jia et al., 2005	5A	Wangshuibai	II	GWM129 - GWM156	205213423	450158865	53.515	78.471	3.54	14.5	DH (Wangshuibai/Alondra)	134	10.1007/s10681-005-9001-7
Ma et al., 2006	5A	Wangshuibai	II	GWM186 - GWM156	471711155	450158865	79.307	78.471	1.92	6.4	F7RIL (Wangshuibai/Annong 8455)	118	10.1111/j.1365-3059.2006.01447.x
Liu et al., 2007	5A	Ernie	II	BARC56 - BARC40	70739384	444924292	54.681	71.819	6.9	17.4	F8RIL (Ernie/MO 94-317)	243	10.1007/s00122-007-0577-2
Lu et al., 2011	5A	Line 685	II	BARC100 - BARC141	444924286	468936035	53.15	81.014	4.3	13.6	DH (Line 685/Avle)	171	10.2135/cropsci2010.12.0671
Chu et al., 2011	5A	PI277012	II	BARC180 - GWM186	350267183	471711155	56.707	51.172	6.4	20	DH (PI277012/Grandin)	130	10.1007/s00122-011-1652-2
Ruan et al., 2012	5A	BGRC3487	II	WPT-5588 - WPT-0958	414167609	473238279	64.067	79.272	3.7	8.1	F2RIL (BGRC3487/2*DT735)	160	10.1139/gen-2012-0110
Szabo-Hever et al., 2012	5A	Frontana	II	GWM129 - GWM617 (IWB9777)	205213423	524242522	53.515	99.545	1.62	4.7	DH (Frontana/Remus)	210	10.1080/07060661.2012.676571
Zhang et al., 2012	5A	Baishanyehuang	II	GWM304 - BARC141	105433775	468936035	51.172	81.014	2.3	4.5	F6RIL (Baishanyuehuang/Jagger)	188	10.1007/s00122-012-1848-0
Yi et al., 2018	5A	C615	II	IWA2447 - BARC330	470033246	523763858	78.472	97.255	4.9	8.69	RIL(C615 and Yangmai 13)	100	10.3389/fpls.2018.00573
Zhang et al., 2018	5A	FL62R1	II	(IWB10513) BS00036839_51 - (IWB1581) BOBWHITE_C2236_111	393918785	445282671	65.665	71.411	3.24	6.3	DH (FL62R1/Stettler)	185	10.1007/s11032-017-0761-2
Sari et al., 2018	5A	DT707	II	(IWA5884) WSNP_JD_C1796_2496653 - (IWB72315) TDURUM_CONTIG53501_505	439555947	457522475	71.411	67.172	3	6.4	DH (DT707/DT696)	121	doi.org/10.1371/journal.pone.0204362
PirSeyedi et al., 2019	5A	Ben	II	WPT-4248 - BARC141	465541934	468936035	77.662	81.014	5.54	19.1	F7BIL (Ben/Tunisian 108)	171	10.1556/0806.46.2018.053
Poudel et al., 2021	3A	Wheaton	II	S3A_64027637 – S3A_516888164	64027637	516888164	0	28	4.5	10	F7RIL(Surpresa(moderately resistant)/Wheaton (suscetible)	187
Otto et al., 2002	3A	Dic-3A	II	CDO460 - GWM674	25493969	214142660	33.072	74.291	2.4	37	RIL (Langdon-16 (LDN-16)/ LDN (Dic-3A))	83	10.1023/a:1014821929830
Shen et al., 2003	3A	F201R	II	GWM674 - BARC67	214142660	464322941	74.291	75.905	10.6	13	F5RIL (Patterson/F201R)	318
Bourdoncle et al., 2003	3A	Huapei 57-2	II	IWA5617 - IWA6483	487458205	500977630	75.065	87.492	2.6	8.1	F7RIL (Huapei 57-2/Patterson)	163
Mardi et al., 2006	3A	Frontana	II	GWM720 (IWB56203) - GWM1121	501908992	514110012	78.907	91.684	2.77	7.7	F3 (Frontana/Seri82)	171	0.1111/j.1439-0523.2006.01228.x
Chen et al., 2007	3A	LDN	II	FCP401 (BARC45) - XFCP397(XFCP401)	54474809	72414518	48.514	57.715	2.5	38	RIL (LDN/LDN-DIC)	83	10.1007/s11032-006-9049-7
Zhang et al., 2012	3A	Heyne	II	BARC86 - WMC428	54342179	597542472	48.93	123.992	5.4	14	RIL (Heyne/Trego)	94	doi.org/10.2135/cropsci2011.08.0418
Szabo-Hever et al., 2012	3A	Frontana	II	GWM1121 (IWA2618) - GWM720	514311539	501908992	91.684	78.907	2.5	7.6	DH (Frontana/Remus)	210	10.1080/07060661.2012.676571
Zhang et al., 2012	3A	Baishanyehuang	II	WMC651 (BARC19) - BARC356	438031841	172835094	76.691	70.644	2.8	4.8	F6RIL (Baishanyuehuang/Jagger)	188	10.1007/s00122-012-1848-0
Buerstmayr et al., 2013	3A	Israel A	II	BARC45 - BARC67	54474630	464322941	48.93	75.905	5.6	22	F6BC1 (Mt. Gerizim #36/Helidur)	103	10.1007/s00122-013-2174-x
Cai et al., 2014	3A	HcD	II	CFA2134 - GWM2	60200997	509536910	96.08	49.515	5.11	7.5	F5RIL (HCD/Jagger)	190	10.2135/cropsci2013.12.0835
Zhang et al., 2014	3A	PI 41025	II	IWA7649 - IWA5039	68297933	186747936	55.068	70.678	8.5	8	F8RIL (Ben/PI41025)	200	10.1007/s11032-014-0180-6
Eckard et al., 2015	3A	Overland	II	IWA2153 - IWA3198	507469938	572321465	88.259	118.876	3.8	6.5	F2: Wesley-Fhb1-BC56	542	10.1007/s11032-015-0200-1
He et al., 2016	3A	Soru#1	II	(IWB48450) KUKRI_C96747_274 - (IWA8127) KUKRI_C49280_230	19181736	20004322	22.437	24.792	3	9.9	F6RIL (Soru#1/Naxos)	131	10.1371/journal.pone.0158052
Zhu et al., 2016	3A	LDN	II	WGC501 - WGC510	58071004	83731841	50.952	57.715	12	38	RIL (Langdon (LDN) /Israel-A (ISA))	83	10.1007/s00122-015-2606-x
Sari et al., 2018	3A	DT707	II	(IWB34591) IAAV2646 - (IWB72544) TDURUM_CONTIG56960_109	56676186	106434846	48.571	65.79	3	12.2	DH (Strongfield/Blackbird )	90	doi.org/10.1371/journal.pone.0204362
Poudel et al., 2021	6A	Surpresa	II	S6A_24773746 – S6A_573400299	24773746	573400299	36	112	5.4	13	F7RIL(Surpresa(moderately resistant)/Wheaton (suscetible)	187
Ma et al., 2006	6A	CS-SM3-7ADS	II	IWB74471 - IWA3463	103760156	497789707	88.847	107.291	1.83	8.9	F7RIL( CS-SM3-7ADS/Annong 8455)	92	10.1111/j.1365-3059.2006.01447.x
Holzapfel et al., 2008	6A	Apache	II	IWB44265 - IWB10928	356201731	543378546	90.502	115.012	18.6	3.5	RIL (Apache/Biscay)	190	10.1007/s00122-008-0850-z
Srinivasachary. et al., 2008	6A	RL4137	II	IWB64141 - IWB11722	23887808	31354418	43.917	51.439	3.4	25.8	F9RIL (RL4137/Timgalen)	90	10.17221/70/2008-CJGPB
Srinivasachary. et al., 2008	6A	Spark	II	WPT-8833 - BARC23 (WPT-730378)	30898089	39130084	52.577	47.541	5.2	7.8	DH (Spark (moderately resistant) /Rialto (susceptible) )	129	10.1007/s00122-008-0742-2
Buerstmayr et al., 2012	6A	DTd	II	(IWA5899) GWM132 - GWM356	448353385	467051431	91.34	102.757	5.5	10.4	F4BC1 (DTd)	134	10.1007/s00122-012-1951-2
Eckard et al., 2015	6A	Overland	II	IWA1423 - IWA3527	431222155	446301734	89.872	98.548	6	7.5	F2: Wesley-Fhb1-BC56	542	10.1007/s11032-015-0200-1
Petersen et al., 2016	6A	NC-Neuse	II	IWA3483 - WMC256	496842791	549523961	110.29	97.475	3.3	5.9	F5RIL (NC-Neuse/AGS 2000)	170	10.2135/cropsci2015.07.0415
Petersen et al., 2017	6A	NC-Neuse	II	IWB12224 - IWB74194	23689435	27503709	43.174	51.439	5.7	17.6	DH (Nc-neuse/Bess)	98	10.2135/cropsci2015.07.0415
Malihipour et al., 2017	6A	AC Brio	II	GWM132 - WMC621	448353385	611657671	91.34	249.952	5.32	10.1	F7RIL (AC Brio/TC 67)	230	10.1094/PDIS-02-16-0144-RE
Sari et al., 2018	6A	DT707	II	(IWB69307) TDURUM_CONTIG27441_373 - (IWA2416) WSNP_EX_C19454_28409258	453912489	446728512	98.548	98.979	3.5	11.8	DH (Strongfield/Blackbird )	90	doi.org/10.1371/journal.pone.0204362
Poudel et al., 2021	7A	Wheaton	II	S7A_64598458 – S7A_496824831	64598458	496824831	114	190	6.3	14	F7RIL(Surpresa(moderately resistant)/Wheaton (suscetible)	187
Zhou et al., 2004	7A	Wangshuibai	II	BARC108 - BARC121	446939832	611837847	82.34	101.337	2.13	6.8	F5RIL (Wangshuibai/Wheaton)	139	0.1139/g04-069
Mardi et al., 2006	7A	Frontana	II	GWM233 - IWA6472	11361588	83542752	8.078	48.896	2.7	7.6	F3 (Frontana/Seri82)	171	0.1111/j.1439-0523.2006.01228.x
Srinivasachary. et al., 2008	7A	Spark	II	WMC9 - BARC29	394904915	616221111	82.34	100.677	2.9	3.7	DH (A Spark (moderately resistant) /Rialto (susceptible) )	129	10.1007/s00122-008-0742-2
Jayatilake et al., 2011	7A	Chinese Spring-Sumai	II	BARC174 - WMC9	116002885	394904915	56.633	82.34	15.88	22	F6RIL (Spring (CS) / CS-Sumai 3-7ADSL)	191	10.1007/s00122-010-1523-2
Ruan et al., 2012	7A	BGRC3487	II	WPT-3425 (IWB39676) - CFA2049	76233213	47426092	42.048	33.561	6.2	13.8	F2RIL (BGRC3487/2*DT735)	160	10.1139/gen-2012-0110
Ruan et al., 2012	7A	DT735	II	BARC165 - WPT-7076	255894630	111116363	82.34	55.531	3.7	8.6	F2RIL (BGRC3487/2*DT735)	160	10.1139/gen-2012-0110
Ruan et al., 2012	7A	DT735	II	IWB1817 - WPT-0288 (IWB46553)	92420774	114676457	50.848	61.446	3.8	9.4	F2RIL (BGRC3487/2*DT735)	160	10.1139/gen-2012-0110
Liu et al., 2012	7A	VA00W-38	II	WPT-4051 - WPT-4345	115671569	111116363	49.927	55.531	2.6	15.2	F5RIL (VA00W-38/26R46)	182	10.1007/s00122-013-2149-y
Poudel et al., 2021	1B	Wheaton	III	S1B_432817546	432817546		104		8.44	19	F7RIL(Surpresa(moderately resistant)/Wheaton (suscetible)	187
Yu et al., 2008	1B	Wangshuibai	III	IWB54122 - GWM273	250422945	212509923	59.661	59.624	3.5	7.8	F6RIL (Wangshuibai/Wheaton)	139	10.1094/PHYTO-98-1-0087
Agnes et al., 2014	1B	Frontana	III	WPT-9857 - WPT-2315 (WPT-669577)	595571939	547955462	117.647	107.866	2.78	7.1	DH( GK Mini Mano´ and ‘Frontana’)	168	10.1007/s10681-014-1229-7
Petersen et al., 2016	1B	NC-Neuse	III	IWA6290 - WMC419	168418366	522991574	60.128	90.404	3.9	7.8	F5RIL (NC-Neuse/AGS 2000 )	170	10.2135/cropsci2015.07.0415
Petersen et al., 2017	1B	Bess	III	IWB31692 - IWB9040	658530496	676813408	148.231	162.122	5.9	11	DH (Nc-neuse/Bess)	98	10.2135/cropsci2015.07.0415
Lemes da Silva et al. [18]	1B	Everest	III	IWB63352 - IWB8804	56313860	412895506	49.543	71.101	3.87	7.7	DH (Everest/WB-Cedar)	176
He et al., 2019	1B	IAS20*5/H567.71	III	WMC419 - (IWB9175) BS00064032_51	522991574	561883411	90.404	103.358	3	4.4	F7RIL (NASMA/ IAS20*5/H567.71)	197	10.1007/s00122-019-03362-9
